# Supplementary material for: BPS2025: A demographically focused dataset of handwritten bangla primary script for early writer recognition
Source: Data Brief. 2026 Mar 19;66:112700. doi: 10.1016/j.dib.2026.112700 (PMC13062511; doi:10.1016/j.dib.2026.112700)
Supplement: Supplementary file 1 — Supplementary File S1 provides a step-by-step guide to access, download, and use the dataset (original full-page scans, raw and processed versions), including directory structure and example loading code. Supplementary File S2 provides the pre-processing procedures for reproducibility. [file mmc1.zip]

Archive with 5 entries (4 files):
- Supplementary/
- Supplementary/binary_code.py
- Supplementary/bps2025_preprocess_cli.py
- Supplementary/Supplementary_File_S1_BPS2025_Access_and_Usage_Guide.docx
- Supplementary/Supplementary_File_S2_BPS2025_Preprocessing_Scripts_and_Procedures_v2.docx
