# Supplementary material for: BPS2025: A demographically focused dataset of handwritten bangla primary script for early writer recognition
Source: Data Brief. 2026 Mar 19;66:112700. doi: 10.1016/j.dib.2026.112700 (PMC13062511; doi:10.1016/j.dib.2026.112700)
Supplement: Supplementary file 1 — Supplementary File S1 provides a step-by-step guide to access, download, and use the dataset (original full-page scans, raw and processed versions), including directory structure and example loading code. Supplementary File S2 provides the pre-processing procedures for reproducibility. [file mmc1.zip › Supplementary/binary_code.py]

"""
BPS Dataset Batch Processor for VS Code
Processes all images through: Resize → Grayscale → Invert → Denoise → Binarize
"""
import os
import cv2
import numpy as np
import glob
from pathlib import Path
from tqdm import tqdm
import matplotlib.pyplot as plt
import shutil

def setup_directories():
    """Create necessary directories for processing."""
    # Base directory - change this to your dataset location
    base_dir = input("Enter the path to your BPS dataset (e.g., C:/Users/Name/Documents/BPS_dataset): ").strip()
    
    if not os.path.exists(base_dir):
        print(f"Error: Directory '{base_dir}' does not exist.")
        exit(1)
    
    # Output directory
    output_dir = os.path.join(base_dir, "processed_bps")
    os.makedirs(output_dir, exist_ok=True)
    
    return base_dir, output_dir

def find_dataset_splits(base_dir):
    """Find train, test, and validation folders."""
    splits = {}
    split_names = ['train', 'test', 'validation']
    
    print("\n" + "="*60)
    print("Searching for dataset splits...")
    print("="*60)
    
    for split in split_names:
        split_path = os.path.join(base_dir, split)
        if os.path.exists(split_path):
            splits[split] = split_path
            print(f"✓ Found {split} folder: {split_path}")
        else:
            print(f"✗ Missing {split} folder")
    
    return splits

def process_single_image(image_path, target_size=(120, 120)):
    """
    Process a single image through the 5-stage pipeline.
    
    Args:
        image_path: Path to input image
        target_size: Desired output size (width, height)
    
    Returns:
        Processed binarized image or None if failed
    """
    try:
        # Read image
        img = cv2.imread(image_path)
        if img is None:
            print(f"  Warning: Could not read {os.path.basename(image_path)}")
            return None
        
        # 1. Resize to target size
        if img.shape[:2] != target_size[::-1]:  # OpenCV uses (height, width)
            img = cv2.resize(img, target_size, interpolation=cv2.INTER_AREA)
        
        # 2. Convert to grayscale
        if len(img.shape) == 3:
            gray = cv2.cvtColor(img, cv2.COLOR_BGR2GRAY)
        else:
            gray = img.copy()
        
        # 3. Invert (white on black)
        inverted = cv2.bitwise_not(gray)
        
        # 4. Denoise with median filter
        denoised = cv2.medianBlur(inverted, 3)
        
        # 5. Binarize with Otsu's method
        _, binary = cv2.threshold(denoised, 0, 255, cv2.THRESH_BINARY + cv2.THRESH_OTSU)
        
        return binary
        
    except Exception as e:
        print(f"  Error processing {os.path.basename(image_path)}: {str(e)}")
        return None

def process_dataset_splits(splits, output_dir, target_size=(120, 120)):
    """
    Process all images in train/test/validation splits.
    
    Args:
        splits: Dictionary with split names and paths
        output_dir: Base output directory
        target_size: Target image size
    
    Returns:
        Dictionary with processing statistics
    """
    stats = {}
    
    for split_name, split_path in splits.items():
        print(f"\n{'='*60}")
        print(f"Processing {split_name.upper()} split...")
        print(f"{'='*60}")
        
        # Create output directory for this split
        output_split_dir = os.path.join(output_dir, split_name)
        os.makedirs(output_split_dir, exist_ok=True)
        
        split_stats = {
            'total_images': 0,
            'processed': 0,
            'failed': 0,
            'classes_processed': 0
        }
        
        # Find all class folders (00 to 59)
        class_folders = []
        for class_num in range(60):
            class_folder = f"{class_num:02d}"
            class_path = os.path.join(split_path, class_folder)
            if os.path.exists(class_path):
                class_folders.append((class_folder, class_path))
        
        print(f"Found {len(class_folders)} class folders")
        
        # Process each class folder
        for class_name, class_path in tqdm(class_folders, desc=f"Processing {split_name}"):
            # Create output class directory
            output_class_dir = os.path.join(output_split_dir, class_name)
            os.makedirs(output_class_dir, exist_ok=True)
            
            # Get all image files
            image_extensions = ['*.png', '*.jpg', '*.jpeg', '*.bmp', '*.tiff']
            image_files = []
            for ext in image_extensions:
                image_files.extend(glob.glob(os.path.join(class_path, ext)))
            
            # Process each image
            for img_file in image_files:
                split_stats['total_images'] += 1
                
                # Process image
                processed_img = process_single_image(img_file, target_size)
                
                if processed_img is not None:
                    # Save processed image
                    img_name = os.path.basename(img_file)
                    # Convert to PNG if not already
                    if not img_name.lower().endswith('.png'):
                        img_name = os.path.splitext(img_name)[0] + '.png'
                    
                    output_path = os.path.join(output_class_dir, img_name)
                    cv2.imwrite(output_path, processed_img)
                    split_stats['processed'] += 1
                else:
                    split_stats['failed'] += 1
            
            split_stats['classes_processed'] += 1
        
        stats[split_name] = split_stats
        
        # Print split statistics
        print(f"\n{split_name.upper()} Statistics:")
        print(f"  Classes processed: {split_stats['classes_processed']}/60")
        print(f"  Total images: {split_stats['total_images']}")
        print(f"  Successfully processed: {split_stats['processed']}")
        print(f"  Failed: {split_stats['failed']}")
        if split_stats['total_images'] > 0:
            success_rate = (split_stats['processed'] / split_stats['total_images']) * 100
            print(f"  Success rate: {success_rate:.1f}%")
    
    return stats

def create_sample_visualization(output_dir):
    """Create a sample visualization of processed images."""
    print(f"\n{'='*60}")
    print("Creating sample visualization...")
    print(f"{'='*60}")
    
    # Find first available split
    splits = ['train', 'test', 'validation']
    available_split = None
    split_path = None
    
    for split in splits:
        test_path = os.path.join(output_dir, split)
        if os.path.exists(test_path):
            available_split = split
            split_path = test_path
            break
    
    if not available_split:
        print("No processed splits found for visualization.")
        return
    
    # Get sample classes (0, 10, 20, 30, 40, 50)
    sample_classes = [f"{i:02d}" for i in [0, 10, 20, 30, 40, 50]]
    
    # Create figure
    num_rows = len(sample_classes)
    num_cols = 3  # Show 3 samples per class
    
    fig, axes = plt.subplots(num_rows, num_cols, figsize=(12, 15))
    
    if num_rows == 1:
        axes = axes.reshape(1, -1)
    
    fig.suptitle('BPS Dataset: Processed Binarized Samples', 
                 fontsize=16, fontweight='bold', y=0.98)
    
    for row_idx, class_name in enumerate(sample_classes):
        class_path = os.path.join(split_path, class_name)
        
        if os.path.exists(class_path):
            # Get image files
            image_files = glob.glob(os.path.join(class_path, '*.png'))[:num_cols]
            
            for col_idx, img_file in enumerate(image_files):
                if col_idx < num_cols:
                    ax = axes[row_idx, col_idx] if num_rows > 1 else axes[col_idx]
                    
                    # Read and display image
                    img = cv2.imread(img_file, cv2.IMREAD_GRAYSCALE)
                    if img is not None:
                        ax.imshow(img, cmap='gray')
                    
                    # Set labels
                    if row_idx == 0:
                        ax.set_title(f'Sample {col_idx + 1}', fontsize=10)
                    
                    if col_idx == 0:
                        ax.set_ylabel(f'Class {class_name}', fontsize=11, 
                                     rotation=90, labelpad=20, va='center')
                    
                    ax.set_xticks([])
                    ax.set_yticks([])
    
    plt.tight_layout()
    
    # Save visualization
    viz_path = os.path.join(output_dir, 'processed_samples.png')
    plt.savefig(viz_path, dpi=300, bbox_inches='tight', facecolor='white')
    print(f"✓ Visualization saved to: {viz_path}")
    
    plt.show()

def generate_processing_report(stats, output_dir):
    """Generate a detailed processing report."""
    print(f"\n{'='*60}")
    print("GENERATING PROCESSING REPORT")
    print(f"{'='*60}")
    
    report_path = os.path.join(output_dir, 'processing_report.txt')
    
    with open(report_path, 'w', encoding='utf-8') as f:
        f.write("="*60 + "\n")
        f.write("BPS DATASET PROCESSING REPORT\n")
        f.write("="*60 + "\n\n")
        
        f.write("PROCESSING PIPELINE:\n")
        f.write("1. Resize to 120×120 pixels\n")
        f.write("2. Convert to grayscale\n")
        f.write("3. Invert colors (white on black)\n")
        f.write("4. Apply median filter (3×3) for noise reduction\n")
        f.write("5. Binarize using Otsu's thresholding\n\n")
        
        f.write("PROCESSING STATISTICS:\n")
        f.write("-"*40 + "\n")
        
        total_images = 0
        total_processed = 0
        total_failed = 0
        
        for split_name, split_stats in stats.items():
            f.write(f"\n{split_name.upper()} SPLIT:\n")
            f.write(f"  Classes processed: {split_stats['classes_processed']}/60\n")
            f.write(f"  Total images: {split_stats['total_images']}\n")
            f.write(f"  Successfully processed: {split_stats['processed']}\n")
            f.write(f"  Failed: {split_stats['failed']}\n")
            if split_stats['total_images'] > 0:
                success_rate = (split_stats['processed'] / split_stats['total_images']) * 100
                f.write(f"  Success rate: {success_rate:.1f}%\n")
            
            total_images += split_stats['total_images']
            total_processed += split_stats['processed']
            total_failed += split_stats['failed']
        
        f.write("\n" + "="*40 + "\n")
        f.write("OVERALL SUMMARY:\n")
        f.write("="*40 + "\n")
        f.write(f"Total images processed: {total_images}\n")
        f.write(f"Successfully processed: {total_processed}\n")
        f.write(f"Failed: {total_failed}\n")
        if total_images > 0:
            overall_success = (total_processed / total_images) * 100
            f.write(f"Overall success rate: {overall_success:.1f}%\n")
        
        f.write(f"\nOutput directory: {output_dir}\n")
        f.write("Directory structure:\n")
        f.write("  processed_bps/\n")
        f.write("  ├── train/\n")
        f.write("  │   ├── 00/\n")
        f.write("  │   ├── 01/\n")
        f.write("  │   ├── ...\n")
        f.write("  │   └── 59/\n")
        f.write("  ├── test/ (same structure)\n")
        f.write("  ├── validation/ (same structure)\n")
        f.write("  ├── processed_samples.png\n")
        f.write("  └── processing_report.txt\n")
    
    print(f"✓ Processing report saved to: {report_path}")
    
    # Print summary to console
    print(f"\n{'='*40}")
    print("OVERALL PROCESSING SUMMARY")
    print(f"{'='*40}")
    print(f"Total images: {total_images:,}")
    print(f"Successfully processed: {total_processed:,}")
    print(f"Failed: {total_failed:,}")
    if total_images > 0:
        overall_success = (total_processed / total_images) * 100
        print(f"Success rate: {overall_success:.1f}%")

def verify_output_structure(output_dir):
    """Verify the output directory structure."""
    print(f"\n{'='*60}")
    print("VERIFYING OUTPUT STRUCTURE")
    print(f"{'='*60}")
    
    required_splits = ['train', 'test', 'validation']
    
    for split in required_splits:
        split_path = os.path.join(output_dir, split)
        
        if os.path.exists(split_path):
            print(f"\n✓ {split.upper()} split verified:")
            
            # Count class folders
            class_count = 0
            for i in range(60):
                class_name = f"{i:02d}"
                class_path = os.path.join(split_path, class_name)
                if os.path.exists(class_path):
                    class_count += 1
            
            print(f"  Class folders: {class_count}/60")
            
            # Count total images
            total_images = 0
            for root, dirs, files in os.walk(split_path):
                total_images += len([f for f in files if f.lower().endswith(('.png', '.jpg', '.jpeg'))])
            
            print(f"  Total images: {total_images}")
        else:
            print(f"\n✗ {split.upper()} split not found")

def main():
    """Main execution function."""
    print("\n" + "="*60)
    print("BPS DATASET BATCH PROCESSOR")
    print("="*60)
    print("This script will process all images through:")
    print("1. Resize → 2. Grayscale → 3. Invert → 4. Denoise → 5. Binarize")
    print("="*60)
    
    # Setup directories
    base_dir, output_dir = setup_directories()
    
    # Find dataset splits
    splits = find_dataset_splits(base_dir)
    
    if not splits:
        print("\nError: No dataset splits found!")
        print("Please ensure your dataset has at least one of these folders:")
        print("  - train/")
        print("  - test/")
        print("  - validation/")
        exit(1)
    
    # Get processing parameters
    print("\n" + "="*60)
    print("PROCESSING PARAMETERS")
    print("="*60)
    
    target_size_input = input("Enter target image size (default: 120 120): ").strip()
    if target_size_input:
        try:
            width, height = map(int, target_size_input.split())
            target_size = (width, height)
        except:
            print("Invalid input. Using default size 120×120.")
            target_size = (120, 120)
    else:
        target_size = (120, 120)
    
    print(f"\nTarget image size: {target_size[0]}×{target_size[1]} pixels")
    
    # Confirm processing
    print(f"\nOutput will be saved to: {output_dir}")
    confirm = input("Start processing? (y/n): ").strip().lower()
    
    if confirm != 'y':
        print("Processing cancelled.")
        exit(0)
    
    # Process all splits
    stats = process_dataset_splits(splits, output_dir, target_size)
    
    # Create visualization
    create_sample_visualization(output_dir)
    
    # Generate report
    generate_processing_report(stats, output_dir)
    
    # Verify output
    verify_output_structure(output_dir)
    
    print(f"\n{'='*60}")
    print("PROCESSING COMPLETE!")
    print("="*60)
    print(f"\nYour processed dataset is ready at: {output_dir}")
    print("\nYou can now use the processed images for your deep learning models.")

if __name__ == "__main__":
    main()
