# Supplementary material for: BPS2025: A demographically focused dataset of handwritten bangla primary script for early writer recognition
Source: Data Brief. 2026 Mar 19;66:112700. doi: 10.1016/j.dib.2026.112700 (PMC13062511; doi:10.1016/j.dib.2026.112700)
Supplement: Supplementary file 1 — Supplementary File S1 provides a step-by-step guide to access, download, and use the dataset (original full-page scans, raw and processed versions), including directory structure and example loading code. Supplementary File S2 provides the pre-processing procedures for reproducibility. [file mmc1.zip › Supplementary/bps2025_preprocess_cli.py]

#!/usr/bin/env python3
"""BPS2025 preprocessing (CLI)

Implements: Resize -> Grayscale -> Invert -> Median denoise -> Otsu binarize
Designed to reproduce the processed version described in the BPS2025 Data in Brief manuscript.

Usage examples:
  python bps2025_preprocess_cli.py --input_dir /path/to/BPS2025 --output_dir /path/to/BPS2025/processed_bps
  python bps2025_preprocess_cli.py --input_dir /path/to/BPS2025 --output_dir /path/to/BPS2025/processed_bps --size 120 120

Expected input structure:
  input_dir/train/00..59/*
  input_dir/validation/00..59/*
  input_dir/test/00..59/*

Outputs:
  output_dir/<split>/<class>/*.png
  output_dir/processing_report.txt
"""

import argparse
import os
import glob
from pathlib import Path

import cv2
from tqdm import tqdm

IMAGE_EXTS = ("*.png", "*.jpg", "*.jpeg", "*.bmp", "*.tiff")

def process_single_image(image_path: str, target_size: tuple[int,int]) -> "cv2.Mat | None":
    try:
        img = cv2.imread(image_path)
        if img is None:
            return None

        # Resize (OpenCV expects (width,height) in resize)
        if img.shape[:2] != (target_size[1], target_size[0]):
            img = cv2.resize(img, target_size, interpolation=cv2.INTER_AREA)

        # Grayscale
        gray = cv2.cvtColor(img, cv2.COLOR_BGR2GRAY) if len(img.shape) == 3 else img.copy()

        # Invert
        inverted = cv2.bitwise_not(gray)

        # Median denoise
        denoised = cv2.medianBlur(inverted, 3)

        # Otsu binarize
        _, binary = cv2.threshold(denoised, 0, 255, cv2.THRESH_BINARY + cv2.THRESH_OTSU)

        return binary
    except Exception:
        return None

def collect_images(class_path: Path) -> list[str]:
    files = []
    for ext in IMAGE_EXTS:
        files.extend(glob.glob(str(class_path / ext)))
    return files

def write_report(out_dir: Path, stats: dict, size: tuple[int,int]) -> None:
    report_path = out_dir / "processing_report.txt"
    with report_path.open("w", encoding="utf-8") as f:
        f.write("BPS2025 PREPROCESSING REPORT\n")
        f.write("="*40 + "\n")
        f.write("Pipeline: Resize(%dx%d) -> Grayscale -> Invert -> MedianBlur(3) -> OtsuThreshold\n\n" % (size[0], size[1]))
        total = sum(s["total"] for s in stats.values())
        ok = sum(s["ok"] for s in stats.values())
        fail = sum(s["fail"] for s in stats.values())
        for split, s in stats.items():
            f.write(f"{split}: total={s['total']}, ok={s['ok']}, fail={s['fail']}\n")
        f.write("\nOverall: total=%d, ok=%d, fail=%d\n" % (total, ok, fail))

def main():
    ap = argparse.ArgumentParser()
    ap.add_argument("--input_dir", required=True, help="Base directory containing train/validation/test splits")
    ap.add_argument("--output_dir", required=True, help="Output directory for processed images")
    ap.add_argument("--size", nargs=2, type=int, default=[120,120], metavar=("W","H"), help="Target size (width height)")
    args = ap.parse_args()

    in_dir = Path(args.input_dir)
    out_dir = Path(args.output_dir)
    out_dir.mkdir(parents=True, exist_ok=True)

    size = (int(args.size[0]), int(args.size[1]))

    splits = ["train", "validation", "test"]
    stats = {}

    for split in splits:
        split_in = in_dir / split
        if not split_in.exists():
            continue
        split_out = out_dir / split
        split_out.mkdir(parents=True, exist_ok=True)

        split_stat = {"total":0, "ok":0, "fail":0}
        for class_id in range(60):
            cls = f"{class_id:02d}"
            cls_in = split_in / cls
            if not cls_in.exists():
                continue
            cls_out = split_out / cls
            cls_out.mkdir(parents=True, exist_ok=True)

            images = collect_images(cls_in)
            for img_path in images:
                split_stat["total"] += 1
                processed = process_single_image(img_path, size)
                if processed is None:
                    split_stat["fail"] += 1
                    continue
                name = Path(img_path).stem + ".png"
                cv2.imwrite(str(cls_out / name), processed)
                split_stat["ok"] += 1

        stats[split] = split_stat

    write_report(out_dir, stats, size)

    total = sum(s["total"] for s in stats.values())
    ok = sum(s["ok"] for s in stats.values())
    fail = sum(s["fail"] for s in stats.values())
    print(f"Done. total={total}, ok={ok}, fail={fail}. Output: {out_dir}")

if __name__ == "__main__":
    main()
